# Supplementary material for: PCDTBT: Force Field Parameterization and Properties by Molecular Dynamics Simulation
Source: J Phys Chem B. 2025 Mar 21;129(13):3492–501. doi: 10.1021/acs.jpcb.4c08393 (PMC11973877; doi:10.1021/acs.jpcb.4c08393)
Supplement: Supplementary file 2 — jp4c08393_si_002.zip [file jp4c08393_si_002.zip]

Archive with 2 entries (2 files):
- P1.mol2
- pcdtbt.frcmod
