# Supplementary material for: PCDTBT: Force Field Parameterization and Properties by Molecular Dynamics Simulation
Source: J Phys Chem B. 2025 Mar 21;129(13):3492–501. doi: 10.1021/acs.jpcb.4c08393 (PMC11973877; doi:10.1021/acs.jpcb.4c08393)
Supplement: Supplementary file 2 — jp4c08393_si_002.zip [file jp4c08393_si_002.zip › P1.mol2]

@<TRIPOS>MOLECULE
MOL
   105   112    1     0     0
SMALL
resp
 
 
@<TRIPOS>ATOM
      1 C1           7.0120    -0.0250     1.1310 ca         1 MOL       0.186391
      2 C2           5.9770     0.9310     1.1770 ck         1 MOL      -0.293676
      3 C3           6.7060    -1.3800     0.8400 ca         1 MOL      -0.282558
      4 C4           5.3800    -1.7960     0.5910 ca         1 MOL      -0.177500
      5 C5           4.6700     0.5040     0.9220 ca         1 MOL       0.187423
      6 C6           4.3610    -0.8260     0.6380 cp         1 MOL      -0.005527
      7 H1           7.5060    -2.1130     0.7850 ha         1 MOL       0.159548
      8 H2           5.1460    -2.8310     0.3620 ha         1 MOL       0.163630
      9 H3           6.1990     1.9680     1.4110 ha         1 MOL       0.135814
     10 N1           3.4610     1.2200     0.8960 na         1 MOL      -0.468401
     11 C7           2.3880     0.3650     0.6040 ca         1 MOL       0.203876
     12 C8           2.9200    -0.9130     0.4370 cp         1 MOL      -0.005869
     13 C9           2.0760    -1.9960     0.1300 ca         1 MOL      -0.176311
     14 C10          1.0210     0.6330     0.4810 ck         1 MOL      -0.331427
     15 C11          0.1600    -0.4410     0.1750 ca         1 MOL       0.200698
     16 C12          0.6930    -1.7430     0.0010 ca         1 MOL      -0.292920
     17 H4           2.4840    -2.9930    -0.0100 ha         1 MOL       0.163487
     18 H5           0.0320    -2.5650    -0.2570 ha         1 MOL       0.164240
     19 H6           0.6190     1.6330     0.6210 ha         1 MOL       0.148603
     20 C45         -1.2790    -0.1870     0.0510 cc         1 MOL      -0.081640
     21 C13         13.1620     1.8720     1.9950 cn         1 MOL       0.316650
     22 N2          13.5150     0.5830     2.1990 nc         1 MOL      -0.368914
     23 C14         14.2420     2.7620     2.0160 cn         1 MOL       0.306373
     24 C15         11.8350     2.3170     1.7580 ca         1 MOL      -0.113340
     25 C16         14.0640     4.1520     1.7900 ca         1 MOL      -0.107178
     26 C17         11.6640     3.6970     1.5290 ca         1 MOL      -0.124679
     27 C18         12.7450     4.5920     1.5620 ca         1 MOL      -0.151237
     28 H8          10.6740     4.1020     1.3400 ha         1 MOL       0.156757
     29 H9          12.5460     5.6450     1.3850 ha         1 MOL       0.165902
     30 N3          15.4300     2.1790     2.2900 nc         1 MOL      -0.365854
     31 S1          15.1270     0.5850     2.4470 ss         1 MOL       0.285520
     32 C19         10.6230     1.4640     1.6950 cc         1 MOL      -0.038710
     33 S2           9.0790     1.9700     1.0050 ss         1 MOL      -0.048799
     34 C20          8.3860     0.4080     1.4050 cc         1 MOL       0.020220
     35 C21          9.2790    -0.4240     2.0340 cd         1 MOL      -0.134253
     36 C22         10.5590     0.1830     2.2070 cd         1 MOL      -0.149836
     37 H10         11.3600    -0.3350     2.7220 ha         1 MOL       0.177559
     38 H11          9.0410    -1.4210     2.3880 ha         1 MOL       0.173819
     39 C23         15.1320     5.1790     1.8110 cc         1 MOL      -0.013812
     40 S3          14.8640     6.9100     2.0100 ss         1 MOL      -0.016286
     41 C24         16.5900     7.2210     1.8920 cc         1 MOL      -0.219864
     42 C25         17.2910     6.0590     1.6840 cd         1 MOL      -0.250370
     43 C26         16.4680     4.8950     1.6330 cd         1 MOL      -0.033301
     44 H12         16.8880     3.9140     1.4420 ha         1 MOL       0.131286
     45 H13         18.3680     6.0180     1.5640 ha         1 MOL       0.179298
     46 H14         16.9585     8.2366     1.9724 h4         1 MOL       0.223049
     47 C27          3.3290     2.6680     1.0520 c3         1 MOL       0.826313
     48 C28          3.9630     3.4000    -0.1450 c3         1 MOL      -0.525445
     49 C29          3.7250     4.9240    -0.1570 c3         1 MOL       0.130231
     50 H15          3.5420     2.9660    -1.0600 hc         1 MOL       0.098685
     51 H16          5.0410     3.1970    -0.1710 hc         1 MOL       0.123778
     52 C30          4.2940     5.5810    -1.4340 c3         1 MOL      -0.029691
     53 H17          4.2040     5.3820     0.7170 hc         1 MOL      -0.023936
     54 H18          2.6490     5.1290    -0.0880 hc         1 MOL      -0.009967
     55 C31          4.1030     7.1140    -1.4330 c3         1 MOL       0.068205
     56 H19          3.8020     5.1520    -2.3160 hc         1 MOL       0.016442
     57 H20          5.3630     5.3480    -1.5160 hc         1 MOL       0.005738
     58 C32          4.6950     7.7730    -2.6990 c3         1 MOL      -0.033412
     59 H21          4.5850     7.5390    -0.5440 hc         1 MOL      -0.021954
     60 H22          3.0340     7.3490    -1.3640 hc         1 MOL      -0.023337
     61 C33          4.5290     9.3090    -2.6870 c3         1 MOL       0.036940
     62 H23          4.2040     7.3590    -3.5890 hc         1 MOL      -0.009899
     63 H24          5.7610     7.5240    -2.7740 hc         1 MOL      -0.004601
     64 C34          5.1300     9.9700    -3.9490 c3         1 MOL       0.201942
     65 H25          5.0150     9.7210    -1.7940 hc         1 MOL      -0.015022
     66 H26          3.4630     9.5600    -2.6160 hc         1 MOL      -0.012383
     67 C35          3.8710     3.1540     2.4130 c3         1 MOL      -0.474860
     68 H27          2.2590     2.9050     1.0300 h1         1 MOL      -0.065117
     69 C36          2.9080     4.1270     3.1280 c3         1 MOL       0.108340
     70 H28          4.8540     3.6220     2.2840 hc         1 MOL       0.084401
     71 H29          4.0190     2.2850     3.0640 hc         1 MOL       0.112986
     72 C37          3.4890     4.6210     4.4700 c3         1 MOL      -0.046372
     73 H30          1.9510     3.6210     3.3090 hc         1 MOL      -0.001890
     74 H31          2.6960     4.9900     2.4850 hc         1 MOL      -0.020259
     75 C38          2.5340     5.5960     5.1940 c3         1 MOL       0.070660
     76 H32          4.4490     5.1210     4.2880 hc         1 MOL       0.014366
     77 H33          3.6920     3.7600     5.1190 hc         1 MOL       0.017685
     78 C39          3.1210     6.0930     6.5350 c3         1 MOL      -0.028289
     79 H34          1.5750     5.0960     5.3790 hc         1 MOL      -0.024620
     80 H35          2.3300     6.4560     4.5450 hc         1 MOL      -0.018679
     81 C40          2.1680     7.0680     7.2620 c3         1 MOL       0.034151
     82 H36          4.0810     6.5910     6.3500 hc         1 MOL      -0.009781
     83 H37          3.3250     5.2320     7.1840 hc         1 MOL      -0.005801
     84 C41          2.7560     7.5660     8.6020 c3         1 MOL       0.188737
     85 H38          1.2090     6.5700     7.4470 hc         1 MOL      -0.010772
     86 H39          1.9630     7.9280     6.6120 hc         1 MOL      -0.016818
     87 C42          1.8090     8.5390     9.3320 c3         1 MOL      -0.292384
     88 H40          3.7150     8.0680     8.4210 hc         1 MOL      -0.037793
     89 H41          2.9600     6.7090     9.2560 hc         1 MOL      -0.037995
     90 H42          1.6120     9.4260     8.7160 hc         1 MOL       0.062458
     91 H43          2.2560     8.8720    10.2770 hc         1 MOL       0.060743
     92 H44          0.8510     8.0550     9.5580 hc         1 MOL       0.058610
     93 C43          4.9760    11.5040    -3.9360 c3         1 MOL      -0.305090
     94 H45          4.6400     9.5690    -4.8450 hc         1 MOL      -0.039929
     95 H46          6.1950     9.7200    -4.0240 hc         1 MOL      -0.042125
     96 H47          3.9170    11.7890    -3.8940 hc         1 MOL       0.059460
     97 H48          5.4110    11.9400    -4.8430 hc         1 MOL       0.063437
     98 H49          5.4860    11.9400    -3.0680 hc         1 MOL       0.064392
     99 S4          -2.0290     1.2770    -0.5630 ss         1 MOL       0.013535
    100 C44         -3.6230     0.5680    -0.3110 cc         1 MOL      -0.226640
    101 C46         -2.1960    -1.1390     0.4240 cd         1 MOL      -0.040952
    102 C47         -3.5370    -0.7010     0.2150 cd         1 MOL      -0.219445
    103 H50         -4.3970    -1.3170     0.4520 ha         1 MOL       0.186094
    104 H51         -4.5040     1.1400    -0.5680 h4         1 MOL       0.236568
    105 H52         -1.9440    -2.1070     0.8420 ha         1 MOL       0.132480
@<TRIPOS>BOND
     1     1     2 ar
     2     1     3 ar
     3     1    34 1 
     4     2     5 ar
     5     2     9 1 
     6     3     4 ar
     7     3     7 1 
     8     4     6 ar
     9     4     8 1 
    10     5     6 ar
    11     5    10 1 
    12     6    12 1 
    13    10    11 1 
    14    10    47 1 
    15    11    12 ar
    16    11    14 ar
    17    12    13 ar
    18    13    16 ar
    19    13    17 1 
    20    14    15 ar
    21    14    19 1 
    22    15    16 ar
    23    15    20 1 
    24    16    18 1 
    25    21    22 2 
    26    21    23 ar
    27    21    24 ar
    28    22    31 1 
    29    23    25 ar
    30    23    30 2 
    31    24    26 ar
    32    24    32 1 
    33    25    27 ar
    34    25    39 1 
    35    26    27 ar
    36    26    28 1 
    37    27    29 1 
    38    30    31 1 
    39    32    33 1 
    40    32    36 2 
    41    33    34 1 
    42    34    35 2 
    43    35    36 1 
    44    35    38 1 
    45    36    37 1 
    46    39    40 1 
    47    39    43 2 
    48    40    41 1 
    49    41    42 2 
    50    41    46 1 
    51    42    43 1 
    52    42    45 1 
    53    43    44 1 
    54    47    48 1 
    55    47    67 1 
    56    47    68 1 
    57    48    49 1 
    58    48    50 1 
    59    48    51 1 
    60    49    52 1 
    61    49    53 1 
    62    49    54 1 
    63    52    55 1 
    64    52    56 1 
    65    52    57 1 
    66    55    58 1 
    67    55    59 1 
    68    55    60 1 
    69    58    61 1 
    70    58    62 1 
    71    58    63 1 
    72    61    64 1 
    73    61    65 1 
    74    61    66 1 
    75    64    93 1 
    76    64    94 1 
    77    64    95 1 
    78    67    69 1 
    79    67    70 1 
    80    67    71 1 
    81    69    72 1 
    82    69    73 1 
    83    69    74 1 
    84    72    75 1 
    85    72    76 1 
    86    72    77 1 
    87    75    78 1 
    88    75    79 1 
    89    75    80 1 
    90    78    81 1 
    91    78    82 1 
    92    78    83 1 
    93    81    84 1 
    94    81    85 1 
    95    81    86 1 
    96    84    87 1 
    97    84    88 1 
    98    84    89 1 
    99    87    90 1 
   100    87    91 1 
   101    87    92 1 
   102    93    96 1 
   103    93    97 1 
   104    93    98 1
   105    20    99 1
   106    99   100 ar
   107   100   104 1
   108   100   102 ar
   109   102   103 1
   110   101   102 ar
   111   101   105 1
   112    20   101 ar
@<TRIPOS>SUBSTRUCTURE
     1 MOL         1 TEMP             0 ****  ****    0 ROOT
