# Supplementary material for: PCDTBT: Force Field Parameterization and Properties by Molecular Dynamics Simulation
Source: J Phys Chem B. 2025 Mar 21;129(13):3492–501. doi: 10.1021/acs.jpcb.4c08393 (PMC11973877; doi:10.1021/acs.jpcb.4c08393)
Supplement: Supplementary file 2 — jp4c08393_si_002.zip [file jp4c08393_si_002.zip › pcdtbt.frcmod]

MASS

BOND

ANGLE

DIHE
ck-ca-cc-ss   1   -0.0428517   180.000          -1.000
ck-ca-cc-ss   1    2.2460434   180.000          -2.000
ck-ca-cc-ss   1   -0.2588451   180.000           4.000
ck-ca-cc-cd   4    0.0000000   180.000           2.000
ca-ca-cc-ss   4    0.0000000   180.000           2.000
ca-ca-cc-cd   4    0.0000000   180.000           2.000
cn-ca-cc-ss   1    1.0357565   180.000          -1.000
cn-ca-cc-ss   1    4.0935575   180.000          -2.000
cn-ca-cc-ss   1    0.2693477   180.000          -4.000
cn-ca-cc-ss   1    0.1345388   180.000           6.000
cn-ca-cc-cd   4    0.0000000   180.000           2.000

IMPROPER

NONBON
